# Supplementary material for: Adjuvant Chemoradiotherapy or Radiotherapy Alone for Early Squamous Cervical Cancer with a Single Surgical-Pathological High-Risk Factor
Source: Cancers (Basel). 2025 Jun 18;17(12):2041. doi: 10.3390/cancers17122041 (PMC12190927; doi:10.3390/cancers17122041)
Supplement: Supplementary file 1 [file cancers-17-02041-s001.zip]

Archive with 1 entries (1 files):
- cancers-3616375-supplementary.pdf
